# Supplementary material for: Mesenchymal stromal cell-derived septoclasts resorb cartilage during developmental ossification and fracture healing
Source: Nat Commun. 2022 Jan 28;13:571. doi: 10.1038/s41467-022-28142-w (PMC8799643; doi:10.1038/s41467-022-28142-w)
Supplement: Supplementary file 4 — Source Data [file 41467_2022_28142_MOESM4_ESM.xlsx]

## Sheet: Figure 1
Source Data
Fig. 1b	no. of septoclast
	OCB	MP
	64	0
	72	2
	65	1
	49	2
	59	1
	63	0
	P value	<0.0001
Fig. 1c	FABP5+ cells (%)
	PdgfraGFP(+)	PdgfraGFP(-)
	100	0
	97.3	2.77
	98.5	1.5
	98	2
	98.4	1.66
	100	0
	P value	<0.0001
Fig. 1d	no. of cells (300 um2)
	SC	OC
	32	10
	28	6
	23	6
	25	7
	26	8
	24	7
	P value	<0.0001
Fig. 1f	no. of cells (300 um2)
	SC	OC
	35	8
	43	7
	27	6
	32	9
	36	6
	P value	<0.0001
Fig. 1g	no. of Sptoclast (500 um2)
	P1	P6	P14	P21	P26	12wks
	26	38	43	68	38	21
	23	41	45	61	33	17
	27	35	52	47	45	13
	17	44	56	59	53	18
	21	38	47	53	47	23
			P value	P1 vs. P6	0.0298
			P value	P6 vs. P14	0.0543
			P value	P14 vs. P21	0.3275
			P value	P21 vs. P26	0.156
			P value	P26 vs. 12wks	0.0048

## Sheet: Figure 3
Fig. 3j	no. of Septoclast (500um2)
	Juvenile	Adult	Ageing		P value	Juvenile vs. Adult	<0.0001
	44	24	0		P value	Juvenile vs. aging	<0.0001
	38	21	1		P value	Adult vs. aging	<0.0001
	33	17	0
	45	13	1
	53	18	0
	47	23	0

## Sheet: Figure 4
Fig. 4k	Fold expression
	Hey1			Heyl			Hes1			Notch1			Notch2
	Control	mDLL4		Control	mDLL4		Control	mDLL4		Control	mDLL4		Control	mDLL4
	0.98	3.46		0.76	2.67		1.16	1.85		0.91	2.12		0.92	1.1
	0.95	3.12		1.04	2.18		0.81	2.66		1.05	3.31		0.97	1.1
	1.13	2.6		1.27	1.93		1.04	2.1		1.04	2.01		1.1	0.73
	1.08	4.83		1.31	2.31		1.08	3.05		1.63	1.46		0.99	1.5
	0.89	4.09		0.75	2.54		0.86	2.65		0.74	2.198		0.79	1.83
	1.27	5.82		1.07	2.84		1.14	2.81		0.82	2.051		1.27	1.35
	P value	0.0001		P value	<0.0001		P value	<0.0001		P value	0.002		P value	0.1525
	Fabp5			Mmp9
	Control	mDLL4		Control	mDLL4
	0.8	2.62		0.72	2.17
	1.06	1.87		1.07	1.94
	1.17	1.89		1.08	2.03
	0.91	3.45		1.13	3.46
	0.88	2.18		0.78	2.11
	1.26	2.26		1.19	3.87
	P value	0.0003		P value	0.0011

## Sheet: Figure 5
Fig. 5d	no. of septoclast (500um2)				Hey1-GFP in SC (a. u.)			FABP5 in SC (a. u.)
	Control	Dll4i△EC		sample	Control	Dll4i△EC		Control	Dll4i△EC
	61	24		1	45.01	1.13		63.48	63.03
	58	21			63.97	1.83		56.01	51.85
	51	26			48.26	1.82		48.93	43.34
	69	29			42.47	1.8		68.9	39.42
	59	23			52.25	1.57		53.26	38.46
					40.8	1.61		57.64	37.34
	P value	<0.0001			43.37	1.93		41.28	65.42
					51.64	2.12		53.07	55.48
					41.25	1.31		46.48	42.78
					42.94	1.5		70.11	38.6
				2	53.85	2.49		64.04	41.33
					53.34	1.93		74.08	38.67
					56.17	1.52		47.24	41.19
					46.47	1.63		59.83	46.15
					52.67	1.97		98.8	40.46
					42.4	1.69		63.28	42.9
					40.58	1.77		89.58	43.94
					57.46	1.82		83.76	41.69
					45.49	1.82		77.53	38.3
					65.52	1.55		62.87	39.27
				3	69.31	1.52		69.76	41.87
					52.04	1.58		81.98	37.11
					69.65	1.54		61.2	38.24
					67.78	2.22		76.43	38.7
					55.28	1.58		65.81	37.08
					54.33	1.45		90	43.27
					50.84	1.77		69.36	43.14
					43.77	1.57		66.1	45
					59.82	1.86		76.27	58.68
					53.67	1.87		81.75	68.33
				4	50.18	1.87		69.97	42.98
					49.11	1.51		78.19	57.6
					48.36	1.83		65.04	40.15
					71.82	1.86		72.71	41.32
					53.08	2		78.17	39.92
					50.99	1.74		59.73	37.75
					49.34	1.61		76.23	51.34
					47.19	1.67		59.03	39.4
					45.71	1.46		62.64	40.49
								72.62	44.23
					P value	<0.0001		P value	<0.0001
Fig. 5e	MMP9 in SC (a. u.)
	Control	Dll4i△EC
	74.58	39.98
	59.35	38.41
	53.05	32.34
	52.48	31.36
	52.03	26.59
	50.4	25.45
	49.42	24.6
	49.38	20.49
	40.6	20.13
	37.2	19.77
	34.03	18.82
	30.35	17.03
	30.33	15.87
	30.2	15.63
	28.95	15.43
	28.85	15.3
	27.45	15.05
	26.95	15.01
	25.21	14.65
	25.16	14.5
	25.08	14.28
	25.04	14.16
	24.64	14
	24.53	13.96
	24.28	13.81
	23.22	13.64
	22.38	13.56
	22.23	13.26
	21.1	13.16
	19.47	13.14
	19.21	13.01
	19.01	12.98
	17.89	12.94
	17.31	12.78
	16.4	12.37
	16.35	12.31
	15.83	12.25
	15.79	12.19
	13.47	12.17
	13.06	12.01
	P value	<0.0001
Fig. 5f	gp.length (um)			no. of HC
	Control	Dll4i△EC		Control	Dll4i△EC
	275	465		3	6
	312	388		2	7
	320	381		3	7
	314	471		4	6
	265	478		3	7
	P value	0.0004		P value	<0.0001

## Sheet: Supplementary Figures
Suppl. Fig. 2f	no. of septoclast (500um2)				no. of EdU+ (500um2)
	EdU -	EdU +			GFP+	SCs
	52	10			7	10
	48	8			4	8
	46	8			3	8
	48	7			4	7
	38	6			5	6
	42	5			4	5
	P value	0.011
Suppl. Fig. 7d	Fold expression
	Fabp5			Acan			Mmp9			Mmp14			Mmp13
	SCs	CHOs		SCs	CHOs		SCs	CHOs		SCs	CHOs		SCs	CHOs
	0.842842	0.180909		0.790955	16.4688		0.921251	0.09289		1.24545	0.242603		0.903335	1.08172
	0.897095	0.264866		1.05093	9.45886		0.616284	0.0955015		0.862542	0.627056		0.928731	0.708742
	1.15936	0.337587		0.865537	21.1365		0.796456	0.547779		0.868541	0.538369		1.25992	2.1785
	1.05946	0.278034		1.00812	7.95392		0.940609	0.00104786		0.950439	0.143256		1.17555	0.968171
	1.03049	0.289841		1.0293	11.8078		1.82978	0.277713		0.95705	0.509328		0.897095	1.45734
	1.04488	0.326088		1.33947	10.2793		1.28491	0.201894		1.17827	0.601513		0.897095	1.60585
	P value	<0.0001		P value	0.0002		P value	0.0013		P value	0.0003		P value	0.1822
Suppl. Fig. 7i	gp. Length (um)				gp. Length (um)
	P1	P6	P14		Juvenile	Adult	Ageing
	1056	1401	539		332.24	152.07	91.79
	1112	1428	522.09		300.46	121.8	89.52
	1115	1186	605.3		313.52	139.76	75.93
	1067	1164	494.53		317.73	143.65	66.88
	1195	1370	638.6		266.33	166.53	70.32
	1183	1304	561.51		287.92	131.9	68.12
	P value	P1 vs. P6	0.0025		P value	Juvenile vs. Adult	<0.0001
	P value	P1 vs. P14	<0.0001		P value	Juvenile vs. aging	<0.0001
	P value	P6 vs. P14	<0.0001		P value	Adult vs. aging	<0.0001
Suppl. Fig. 9b	no. of buds (500um)			column length (um)
	Control	Dll4i△EC		Control	Dll4i△EC
	26	14		336	169
	24	10		431	141
	21	12		413	188
	23	17		456	145
	25	15		359	140
	P value	0.0001		P value	<0.0001
